# Supplementary material for: Genetic structure and demographic history of the endangered tree species Dysoxylum malabaricum (Meliaceae) in Western Ghats, India: implications for conservation in a biodiversity hotspot
Source: Ecol Evol. 2013 Aug 6;3(10):3233–48. doi: 10.1002/ece3.669 (PMC3797473; doi:10.1002/ece3.669)
Supplement: Supplementary file 5 [file ece30003-3233-SD5.txt]

NA  NB  NC  
ND  N1  N2  
 N F B O   N F B O  
